# Supplementary material for: Three-dimensionally-printed biphasic PCL/β-TCP scaffold with spatially confined GelMA/CS hydrogel for coordinated osteochondral regeneration
Source: Regen Biomater. 2026 Jun 5;13:rbag111. doi: 10.1093/rb/rbag111 (PMC13303298; doi:10.1093/rb/rbag111)
Supplement: rbag111_Supplementary_Data [file rbag111_supplementary_data.zip]

Archive with 3 entries (3 files):
- clean ZF-manuscript6.docx
- Response to reviewers2.docx
- SI3.docx
